# Supplementary material for: Identification of Glaesserella parasuis and Differentiation of Its 15 Serovars Using High-Resolution Melting Assays
Source: Pathogens. 2022 Jul 1;11(7):752. doi: 10.3390/pathogens11070752 (PMC9323117; doi:10.3390/pathogens11070752)
Supplement: Supplementary file 1 [file pathogens-11-00752-s001.zip]

Archive with 6 entries (6 files):
- Figure S1.tif
- Figure S2.tif
- Figure S3_NEW.tif
- Table S1.xlsx
- Table S2.xlsx
- Table S3.xlsx
