# Supplementary material for: Identification of Glaesserella parasuis and Differentiation of Its 15 Serovars Using High-Resolution Melting Assays
Source: Pathogens. 2022 Jul 1;11(7):752. doi: 10.3390/pathogens11070752 (PMC9323117; doi:10.3390/pathogens11070752)
Supplement: Supplementary file 1 [file pathogens-11-00752-s001.zip › Table S1.xlsx]

## Sheet: GPS-HRM1
	Intra- and inter-assay variability of GPS-HRM1 using Glaesserella parasuis-species specific primers (locus HSP_219690793) and identification of putative non-virulent strains (vtaA)
					Run 1										Run 2										Run 3										Inter-Assay Variability
	Isolate				HSP_219690793 (GPS specific)					putative non-virulent					HSP_219690793					putative non-virulent					HSP_219690793					putative non-virulent					HSP_219690793			putative non-virulent
	Glaesserella parasuis	strain	origin		Ct	Tm	Mean Tm	SD	Intra-assay CV%	Tm	Mean Tm	SD	Intra-assay CV%		Ct	Tm	Mean Tm	SD	Intra-assay CV%	Tm	Mean Tm	SD	Intra-assay CV%		Ct	Tm	Mean Tm	SD	Intra-assay CV%	Tm	Mean Tm	SD	Intra-assay CV%		Mean Tm	SD	Inter-assay CV%	Mean Tm	SD	Inter-assay CV%
	G. parasuis serovar 1	nr. 4	J. Rohde		12.99	75.85	75.85	0	0						12.2	75.83	75.8167	0.0152753	0.0201476						13.12	75.88	75.86	0.0173205	0.0228322						75.8422	0.0226895	0.0299168
					12.88	75.85									12.26	75.82									12.88	75.85
					12.67	75.85									12.02	75.8									12.68	75.85
	G. parasuis serovar 2	SW140	J. Rohde		12.32	75.85	75.8433	0.011547	0.0152248						11.97	75.83	75.82	0.0173205	0.0228442						12.55	75.87	75.87	0	0						75.8444	0.0250185	0.0329866
					12.33	75.83									11.82	75.83									12.49	75.87
					12.41	75.85									11.71	75.8									12.26	75.87
	G. parasuis serovar 3	SW114	J. Rohde		11.67	75.65	75.7	0.043589	0.0575812	79.6	79.6067	0.011547	0.0145051		11.16	75.7	75.73	0.0360555	0.0476106	79.6	79.63	0.0360555	0.0452788		11.58	75.72	75.73	0.0173205	0.0228714	79.6	79.6067	0.011547	0.0145051		75.72	0.0173205	0.0228744	79.6144	0.0134715	0.0169209
					11.82	75.72				79.6					11.08	75.72				79.62					11.66	75.72				79.6
					11.59	75.73				79.62					10.95	75.77				79.67					11.84	75.75				79.62
	G. parasuis serovar 4	SW124	J. Rohde		19	75.85	75.85	0	0						17.62	75.85	75.85	0	0						19.23	75.85	75.85	0	0						75.85	0	0
					18.97	75.85									18.23	75.85									19.29	75.85
					19.05	75.85									18.39	75.85									19.43	75.85
	G. parasuis serovar 5	Nagasaki	J. Rohde		12.35	75.85	75.8567	0.011547	0.0152221						11.95	75.85	75.84	0.0173205	0.0228382						12.77	75.83	75.8333	0.0152753	0.0201432						75.8433	0.0120185	0.0158465
					12.48	75.85									11.98	75.82									12.63	75.82
					12.36	75.87									11.98	75.85									12.64	75.85
	G. parasuis serovar 6	131	J. Rohde		11.66	75.72	75.72	0	0	79.62	79.6233	0.0057735	0.00725102		11.29	75.75	75.75	0	0	79.63	79.65	0.02	0.0251099		11.61	75.7	75.7	0	0	79.6	79.6067	0.011547	0.0145051		75.7233	0.0251661	0.0332343	79.6267	0.0218581	0.0274508
					11.86	75.72				79.63					11.35	75.75				79.67					11.76	75.7				79.62
					11.9	75.72				79.62					11.14	75.75				79.65					11.64	75.7				79.6
	G. parasuis serovar 7	174	J. Rohde		13.29	75.75	75.81	0.052915	0.0697995						12.49	75.85	75.8667	0.0288675	0.0380503						13.4	75.87	75.87	0	0						75.8489	0.03372	0.0444568
					13.21	75.83									12.72	75.85									13.53	75.87
					13.4	75.85									12.63	75.9									13.11	75.87
	G. parasuis serovar 8	C5	J. Rohde		11.63	75.7	75.7	0	0	79.62	79.6233	0.0057735	0.00725102		10.98	75.78	75.78	0	0	79.67	79.6633	0.011547	0.0144948		11.28	75.77	75.7733	0.0057735	0.00761944	79.67	79.6733	0.0057735	0.00724647		75.7511	0.0443889	0.0585983	79.6533	0.0264575	0.0332158
					11.5	75.7				79.62					10.89	75.78				79.65					11.26	75.77				79.67
					11.67	75.7				79.63					10.96	75.78				79.67					11.46	75.78				79.68
	G. parasuis serovar 9	D74	J. Rohde		11.46	75.73	75.7567	0.023094	0.0304845	79.65	79.6567	0.011547	0.014496		10.97	75.75	75.76	0.0173205	0.0228623	79.67	79.675	0.0057735	0.00724632		11.37	75.75	75.7567	0.011547	0.0152422	79.67	79.67	0	0		75.7578	0.0019245	0.00254033	79.6672	0.00947707	0.0118958
					11.59	75.77				79.65					10.91	75.78				79.68					11.62	75.77				79.67
					11.54	75.77				79.67					11.17	75.75				79.67					11.48	75.75				79.67
	G. parasuis serovar 10	H555	J. Rohde		11.62	75.77	75.7967	0.0251661	0.0332021	79.67	79.6967	0.0251661	0.0315774		11.41	75.78	75.7633	0.0288675	0.0381022	79.7	79.68	0.0173205	0.0217376		11.72	75.78	75.78	0	0	79.7	79.6833	0.0152753	0.0191699		75.78	0.0166667	0.0219935	79.6867	0.00881917	0.0110673
					11.86	75.82				79.72					11.1	75.73				79.67					11.68	75.78				79.68
					11.89	75.8				79.7					11.25	75.78				79.67					11.85	75.78				79.67
	G. parasuis serovar 11	H465	J. Rohde		12.5	75.9	75.9167	0.0152753	0.0201211						11.9	75.87	75.8667	0.0152753	0.0201343						12.44	75.9	75.9	0	0						75.8944	0.0254588	0.033545
					12.34	75.93									11.87	75.88									12.69	75.9
					12.45	75.92									11.9	75.85									12.42	75.9
	G. parasuis serovar 12	H425	J. Rohde		12.31	75.92	75.9233	0.0057735	0.00760439						11.68	75.85	75.8767	0.0251661	0.0331671						12.24	75.9	75.8933	0.011547	0.0152148						75.8978	0.0236487	0.0311586
					12.46	75.92									11.67	75.88									12.3	75.88
					12.25	75.93									11.75	75.9									12.47	75.9
	G. parasuis serovar 13	84-17975	J. Rohde		12.67	75.92	75.92	0	0						12.26	75.87	75.8833	0.0152753	0.0201299						12.6	75.88	75.8933	0.011547	0.0152148						75.8989	0.0189541	0.0249729
					12.72	75.92									12.16	75.88									12.83	75.9
					12.78	75.92									12.17	75.9									12.88	75.9
	G. parasuis serovar 14	84-22113	J. Rohde		12.33	75.92	75.9133	0.011547	0.0152108						11.99	75.92	75.92	0	0						12.58	75.93	75.8967	0.0288675	0.0380353						75.91	0.0120185	0.0158326
					12.32	75.9									11.75	75.92									12.26	75.88
					12.46	75.92									12.08	75.92									12.28	75.88
	G. parasuis serovar 15	84-15995	J. Rohde		12.33	75.85	75.8767	0.0251661	0.0331671						12.03	75.9	75.9	0	0						12.52	75.92	75.9167	0.0152753	0.0201211						75.8978	0.0200924	0.0264729
					12.46	75.88									11.84	75.9									12.41	75.9
					12.58	75.9									12.04	75.9									12.52	75.93
