# Supplementary material for: Identification of Glaesserella parasuis and Differentiation of Its 15 Serovars Using High-Resolution Melting Assays
Source: Pathogens. 2022 Jul 1;11(7):752. doi: 10.3390/pathogens11070752 (PMC9323117; doi:10.3390/pathogens11070752)
Supplement: Supplementary file 1 [file pathogens-11-00752-s001.zip › Table S2.xlsx]

## Sheet: GPS-HRM2&3
	Intra- and inter-assay variability of GPS-HRM2 and GPS-HRM3 using Glaesserella parasuis serovar specific primers
	Isolate				Run 1						Run 2						Run 3						Inter-Assay Variability
	Glaesserella parasuis	strain	origin		Ct	Tm	Mean Tm	SD	Intra-assay CV%		Ct	Tm	Mean Tm	SD	Intra-assay CV%		Ct	Tm	Mean Tm	SD	Intra-assay CV%		Mean Tm	SD	Inter-assay CV%
	G. parasuis serovar 1	nr. 4	J. Rohde		14.47	77.8	77.79	0.0173205	0.0222657		13.79	78	77.9767	0.0251661	0.0322739		14.56	77.83	77.8167	0.0152753	0.0196298		77.8611	0.100958	0.129665
					14.07	77.77					13.86	77.98					14.44	77.82
					14.42	77.8					14.32	77.95					14.49	77.8
	G. parasuis serovar 2	SW140	J. Rohde		12.11	75.52	75.5133	0.011547	0.0152913		12.26	75.73	75.66	0.0655744	0.0866698		12.48	75.58	75.5333	0.0416333	0.0551191		75.5689	0.0795357	0.105249
					12.22	75.5					12.35	75.6					12.42	75.52
					12.18	75.52					12.01	75.65					12.33	75.5
	G. parasuis serovar 3	SW114	J. Rohde		12.63	76.03	76.0367	0.011547	0.0151861		12.84	76.03	76.06	0.0264575	0.0347851		14.22	75.97	75.99	0.0173205	0.0227931		76.0289	0.0356423	0.0468799
					12.56	76.05					12.75	76.07					14.4	76
					12.71	76.03					12.47	76.08					14.42	76
	G. parasuis serovar 4	SW124	J. Rohde		13.98	76.6	76.6333	0.0351188	0.0458271		15	76.68	76.6867	0.011547	0.0150574		16.72	76.55	76.5733	0.0251661	0.0328654		76.6311	0.0566993	0.07399
					14.51	76.63					14.67	76.68					16.75	76.6
					14.35	76.67					14.77	76.7					16.82	76.57
	G. parasuis serovar 5	Nagasaki	J. Rohde		14.16	74.42	74.44	0.0173205	0.0232677		18.54	74.45	74.4667	0.0152753	0.0205129		16.38	74.35	74.37	0.0173205	0.0232896		74.4256	0.0499259	0.0670816
					14.09	74.45					18.84	74.48					16.3	74.38
					14.14	74.45					18.71	74.47					16.15	74.38
	G. parasuis serovar 6	131	J. Rohde		11.65	74.45	74.4333	0.0152753	0.0205221		12.05	74.3	74.3	0	0		13.15	74.33	74.33	0	0		74.3544	0.0699471	0.0940725
					11.58	74.43					11.94	74.3					13.17	74.33
					11.62	74.42					11.72	74.3					13.06	74.33
	G. parasuis serovar 7	174	J. Rohde		16.77	76.45	76.4567	0.011547	0.0151027		16.02	76.57	76.5833	0.0152753	0.0199459		12.94	76.42	76.4267	0.0057735	0.0075543		76.4889	0.0831554	0.108716
					16.88	76.45					15.67	76.6					13	76.43
					16.74	76.47					15.8	76.58					12.95	76.43
	G. parasuis serovar 8	C5	J. Rohde		16.17	77.4	77.41	0.0173205	0.022375		16.1	77.55	77.5533	0.0251661	0.0324501		12.72	77.33	77.3367	0.011547	0.0149308		77.4333	0.110202	0.142318
					16.19	77.4					16.16	77.53					12.73	77.33
					16.3	77.43					15.64	77.58					12.72	77.35
	G. parasuis serovar 9	D74	J. Rohde		13.07	76.95	76.9333	0.0152753	0.0198552		13.29	77.05	77.0267	0.0251661	0.032672		14.27	76.95	76.9167	0.0288675	0.0375309		76.9589	0.0592859	0.0770358
					13.23	76.93					13.5	77.03					14.4	76.9
					13.1	76.92					13.57	77					14.38	76.9
	G. parasuis serovar 10	H555	J. Rohde		13.06	73.53	73.5267	0.0251661	0.0342272		12.82	73.72	73.6833	0.0351188	0.0476619		11.78	73.52	73.5367	0.0288675	0.0392559		73.5822	0.0877074	0.119196
					12.85	73.5					12.74	73.65					11.5	73.57
					13.07	73.55					12.74	73.68					11.48	73.52
	G. parasuis serovar 11	H465	J. Rohde		12.98	79.35	79.3633	0.011547	0.0145495		13.45	79.48	79.4933	0.011547	0.0145258		13.07	79.35	79.3567	0.011547	0.0145508		79.4044	0.0770522	0.0970376
					13.15	79.37					13.54	79.5					13.24	79.35
					13.09	79.37					13.21	79.5					13.19	79.37
	G. parasuis serovar 12	H425	J. Rohde		18.36	75.13	75.13	0	0		21.17	75.3	75.2667	0.0288675	0.0383536		13.24	75.13	75.15	0.02	0.0266134		75.1822	0.0738116	0.0981769
					18.44	75.13					19.87	75.25					13.22	75.17
					18.57	75.13					20.05	75.25					13.52	75.15
	G. parasuis serovar 13	84-17975	J. Rohde		14.48	73.6	73.6	0	0		15.4	73.77	73.74	0.0360555	0.0488955		18.62	73.63	73.61	0.0173205	0.0235301		73.65	0.0781025	0.106045
					14.59	73.6					15.64	73.7					18.49	73.6
					14.66	73.6					16.09	73.75					18.61	73.6
	G. parasuis serovar 14	84-22113	J. Rohde		18.05	72.4	72.39	0.0360555	0.0498073		19.65	72.4	72.4067	0.011547	0.0159474		14.92	72.3	72.3233	0.0251661	0.0347967		72.3733	0.0440959	0.0609283
					17.96	72.42					19.52	72.42					14.95	72.35
					17.92	72.35					19.71	72.4					15.04	72.32
	G. parasuis serovar 15	84-15995	J. Rohde		12.65	72.67	72.7	0.043589	0.0599573		12.92	72.62	72.64	0.052915	0.0728456		18.21	72.7	72.6667	0.057735	0.0794519		72.6689	0.0300617	0.041368
					12.77	72.68					12.9	72.7					18.2	72.7
					12.63	72.75					13.16	72.6					18.33	72.6
