# Supplementary material for: Identification of Glaesserella parasuis and Differentiation of Its 15 Serovars Using High-Resolution Melting Assays
Source: Pathogens. 2022 Jul 1;11(7):752. doi: 10.3390/pathogens11070752 (PMC9323117; doi:10.3390/pathogens11070752)
Supplement: Supplementary file 1 [file pathogens-11-00752-s001.zip › Table S3.xlsx]

## Sheet: Table S3
Table S3 Efficiency and limit of detection (LOD) of high resolution melting assay (GPS-HRM1, GPS-HRM2, and GPS-HRM3) testing all 15 Glaesserella parasuis serovars targeting HSP_219690793, vtaA and 15 serovar-specific loci.
Glaesserella parasuis	Strain ID	GPS- HRM1			GPS-HRM2, GPS-HRM3
		Efficiency	R2	LOD G. parasuis/vtaA	Efficiency	R2	LOD G. parasuis serovar
G. parasuis serovar 1	nr. 4	1.03	0.9963	50 GE	0.97	0.9922	50 GE
G. parasuis serovar 2	SW140	0.99	0.9977	50 GE	0.97	0.99883	50 GE
G. parasuis serovar 3	SW114	1	0.99682	500 GE	0.96	0.99821	50 GE
G. parasuis serovar 4	SW124	0.99	0.99813	500 GE	0.95	0.99627	500 GE
G. parasuis serovar 5	Nagasaki	0.99	0.99487	50 GE	1.01	0.99724	500 GE
G. parasuis serovar 6	131	0.99	0.99599	50 GE	1	0.99166	500 GE
G. parasuis serovar 7	174	0.99	0.99553	50 GE	0.96	0.99748	500 GE
G. parasuis serovar 8	C5	0.97	0.99867	50 GE	0.94	0.99909	500 GE
G. parasuis serovar 9	D74	0.99	0.99819	50 GE	0.93	0.99005	500 GE
G. parasuis serovar 10	H555	0.97	0.9978	50 GE	0.96	0.99896	500 GE
G. parasuis serovar 11	H465	1.07	0.99817	50 GE	1.03	0.99318	5000 GE
G. parasuis serovar 12	H425	1.06	0.99777	50 GE	0.93	0.98001	5000 GE
G. parasuis serovar 13	84-17975	0.96	0.99172	50 GE	0.92	0.99663	5000 GE
G. parasuis serovar 14	84-22113	1.02	0.99785	50 GE	1.05	0.95303	5000 GE
G. parasuis serovar 15	84-15995	1.05	0.99787	5 GE	0.94	0.99743	500 GE
